# Supplementary material for: SoccerNet: A Gated Recurrent Unit-based model to predict soccer match winners
Source: PLoS One. 2023 Aug 1;18(8):e0288933. doi: 10.1371/journal.pone.0288933 (PMC10393150; doi:10.1371/journal.pone.0288933)
Supplement: S1 Table — (XLSX) [file pone.0288933.s001.xlsx]

## Sheet: S1
S1 Table
List of hyperparameters for the tabular feature-based baseline machine learning models.
Catboost: 'scale_pos_weight': 6.7, 'random_strength': 1e-06, 'learning_rate': 0.6309573444801934, 'l2_leaf_reg': 24.0, 'iterations': 1000.0, 'depth': 7.0, 'border_count': 173.0, 'bagging_temperature': 0.7777777777777777, 'verbose': False, 'random_state': 86
DT: 'min_samples_split': 10, 'min_samples_leaf': 2, 'max_features': 0.8, 'max_depth': 50, 'random_state': 86, 'class_weight': 'balanced'
Random Forest: re-fitting on train data using best hparams: 'n_estimators': 800, 'min_samples_split': 10, 'min_samples_leaf': 4, 'max_features': 0.5, 'max_depth': 40, 'random_state': 86, 'class_weight': 'balanced'
XGBoost: 'subsample': 0.8999999999999999, 'n_estimators': 500, 'min_child_weight': 5, 'max_depth': 4, 'learning_rate': 0.01, 'gamma': 5, 'colsample_bytree': 0.8999999999999999, 'colsample_bylevel': 0.5, 'alpha': 0, 'seed': 86, 'use_label_encoder': False
