# Supplementary material for: SoccerNet: A Gated Recurrent Unit-based model to predict soccer match winners
Source: PLoS One. 2023 Aug 1;18(8):e0288933. doi: 10.1371/journal.pone.0288933 (PMC10393150; doi:10.1371/journal.pone.0288933)
Supplement: S2 Table — (XLSX) [file pone.0288933.s002.xlsx]

## Sheet: S2
	S2 Table: Match outcome prediction using different player position configuration and match segments (The joint effect of different match segments and player positions on the outcome ).
	Position	Timeslot	Accuracy	Precision	Sensitivity	Specificity	F1_Score	MCC	AUC_ROC
	Defender	Full Match	76.35	75.54	78.03	74.67	76.73	52.77	76.35
		Last 75 mins	72.43	71.9	73.95	70.9	72.86	44.93	72.43
		First 75 mins	69.99	70.34	69.78	70.2	69.83	40.22	69.99
		Last 60 mins	69.18	69.26	69.27	69.07	69.2	38.41	69.17
		First 60 mins	65.62	65.85	65.12	66.13	65.39	31.33	65.63
		Last 45 mins	67.45	67.92	66.52	68.36	67.13	34.97	67.44
		First 45 mins	65.62	66.2	64.09	67.15	64.95	31.4	65.62
		Last 30 mins	65.92	66.18	65.81	66.01	65.87	31.94	65.91
		First 30 mins	63.12	64.04	60.53	65.73	62.04	26.46	63.13
		Last 15 mins	66.27	66.94	64.79	67.74	65.75	32.65	66.27
		First 15 mins	63.99	65.34	59.82	68.16	62.33	28.17	63.99
	Midfielder	Full Match	67.5	67.47	67.85	67.15	67.59	35.07	67.5
		Last 75 mins	65.77	65.82	66.12	65.42	65.88	31.63	65.77
		First 75 mins	64.61	64.46	65.52	63.7	64.94	29.24	64.61
		Last 60 mins	65.11	65.35	64.6	65.62	64.87	30.3	65.11
		First 60 mins	63.17	63.32	62.76	63.58	62.98	26.39	63.17
		Last 45 mins	64.09	64.57	62.87	65.31	63.61	28.27	64.09
		First 45 mins	61.54	61.98	60.63	62.47	61.21	23.18	61.55
		Last 30 mins	62.36	63.21	59.92	64.81	61.41	24.85	62.36
		First 30 mins	61.49	61.48	61.85	61.15	61.62	23.03	61.5
		Last 15 mins	59.25	59.58	58.19	60.33	58.82	18.56	59.26
		First 15 mins	60.12	60.46	58.71	61.55	59.46	20.36	60.13
	Forward	Full Match	67.5	67.47	67.85	67.15	67.59	35.07	67.5
		Last 75 mins	65.77	65.82	66.12	65.42	65.88	31.63	65.77
		First 75 mins	64.61	64.46	65.52	63.7	64.94	29.24	64.61
		Last 60 mins	65.11	65.35	64.6	65.62	64.87	30.3	65.11
		First 60 mins	63.17	63.32	62.76	63.58	62.98	26.39	63.17
		Last 45 mins	64.09	64.57	62.87	65.31	63.61	28.27	64.09
		First 45 mins	61.54	61.98	60.63	62.47	61.21	23.18	61.55
		Last 30 mins	62.36	63.21	59.92	64.81	61.41	24.85	62.36
		First 30 mins	61.49	61.48	61.85	61.15	61.62	23.03	61.5
		Last 15 mins	59.25	59.58	58.19	60.33	58.82	18.56	59.26
		First 15 mins	60.12	60.46	58.71	61.55	59.46	20.36	60.13
	Defender & Midfielder	Full Match	77.36	78.07	78.53	76.5	77.53	54.78	77.36
		Last 75 mins	75.79	75.33	76.81	74.77	76.03	51.63	75.79
		First 75 mins	71.31	70.9	72.53	70.1	71.61	42.74	71.32
		Last 60 mins	73.7	73.67	74.15	73.23	73.84	47.48	73.69
		First 60 mins	66.28	66.14	66.84	65.73	66.45	32.62	66.28
		Last 45 mins	70.29	70.61	69.89	70.69	70.18	40.65	70.29
		First 45 mins	66.48	66.66	66.24	66.74	66.38	33.05	66.49
		Last 30 mins	70.14	70.76	68.97	71.31	69.78	40.37	70.14
		First 30 mins	63.33	63.77	62.78	63.9	63.08	26.85	63.34
		Last 15 mins	67.75	67.94	67.54	67.96	67.63	35.6	67.75
		First 15 mins	62.56	63.46	59.61	65.52	61.31	25.28	62.56
	Defender & Forward	Full Match	78.23	77.67	78.83	77.92	78.26	56.51	78.23
		Last 75 mins	76.04	75.55	77.01	75.07	76.22	52.15	76.04
		First 75 mins	71.77	72.06	71.41	72.12	71.58	43.7	71.77
		Last 60 mins	71.61	71.8	71.21	72.02	71.43	43.28	71.61
		First 60 mins	68.01	68.55	66.85	69.16	67.64	36.08	68.01
		Last 45 mins	70.24	70.34	69.99	70.5	70.13	40.52	70.24
		First 45 mins	66.07	66.43	65.62	66.52	65.87	32.28	66.07
		Last 30 mins	68.77	69.2	67.65	69.89	68.36	37.61	68.77
		First 30 mins	63.43	64.36	61.35	65.52	62.7	26.99	63.43
		Last 15 mins	68.26	68.38	67.95	68.57	68.13	36.55	68.26
		First 15 mins	65.46	66.49	62.86	68.05	64.4	31.14	65.46
	Midfielder & Forward	Full Match	72.94	73.99	71.11	74.76	72.33	46.11	72.94
		Last 75 mins	71.21	72.28	69.49	72.93	70.64	42.66	71.21
		First 75 mins	66.07	66.25	65.62	66.53	65.86	32.2	66.07
		Last 60 mins	69.58	70.47	68.16	71.01	69.01	39.45	69.58
		First 60 mins	66.13	66.65	64.7	67.54	65.57	32.34	66.12
		Last 45 mins	68.31	69.17	66.33	70.29	67.52	36.82	68.31
		First 45 mins	64.35	64.8	62.76	65.91	63.6	28.83	64.34
		Last 30 mins	67.65	68.57	65.42	69.89	66.85	35.45	67.66
		First 30 mins	62.67	62.6	63.16	62.17	62.76	25.47	62.67
		Last 15 mins	64.85	65.39	63.79	65.92	64.45	29.84	64.86
		First 15 mins	60.32	60.63	59.5	61.15	59.95	20.73	60.33
